# Supplementary material for: Comparative Genomics Identifies Putative Interspecies Mechanisms Underlying Crbn-Sall4-Linked Thalidomide Embryopathy
Source: Front Genet. 2021 Jun 23;12:680217. doi: 10.3389/fgene.2021.680217 (PMC8262662; doi:10.3389/fgene.2021.680217)
Supplement: Supplementary file 2 [file Data_Sheet_1.xlsx]

## Sheet: Table S1
Supplemental Table 1: Genes present upstream to NOS3 in insensitive species
Gene	Name	Function	Associated Disorders	Expression Tissues
Fbxl13	F-Box And Leucine Rich Repeat Protein 13	It acts as protein-ubiquitin ligases	Spinocerebellar Ataxia, Autosomal Recessive 6 and Advanced Sleep Phase Syndrome	Ubiquitously
Lrrc17	Leucine-rich repeat-containing protein 17	Involved in bone homeostasis	Neuroblastoma	Ubiquitously
Armc10	Armadillo Repeat Containing 10	It decreases the transcriptional activity of p53 and may play a role in cell growth and survival	Cloacogenic Carcinoma and Vestibulocochlear Nerve Disease	Ubiquitously
Napepld	N-Acyl Phosphatidylethanolamine Phospholipase D	Metabolic enzyme	Cannabis Abuse and Hallucinogen Dependence	Ubiquitously
Pmpcb	Mitochondrial-processing peptidase subunit beta	The peptidase catalyzes the cleavage of the leader peptides of precursor proteins newly imported into the mitochondria	Multiple Mitochondrial Dysfunctions Syndrome 6 and Multiple Mitochondrial Dysfunctions Syndrome	Ubiquitously
Dnajc2	DnaJ Heat Shock Protein Family (Hsp40) Member C2	It acts as a chaperone in the cytosol and as a chromatin regulator in the nucleus	Lynch Syndrome I	Ubiquitously
Psmc2	Proteasome 26S Subunit, ATPase 2	It encodes an ATPase subunit, a member of the triple-A family of ATPases that have a chaperone-like activity. The proteasome 26S is a multiprotein complex involved in the ATP-dependent degradation of ubiquitinated proteins	Cystic Fibrosis and Alzheimer Disease	Ubiquitously
Slc26a5	Solute Carrier Family 26 (Anion Exchanger), Member 5	Motor protein	Deafness	Ubiquitously
Reln	Reelin	Cell matrix protein, controls interactions on brain development	Neurologic and brain disorders	Neural tube, nervous system, epithelial cells
Orc5	Origin Recognition Complex, Subunit 5	Essential protein complex in the beginning of the DNA replication in eukaryotes		Ubiquitously
Kmt2e	Lysine (K)-Specific Methyltransferase 2E	Represents a specific marker in epigenetic transcriptional activation	Leukemia	Ubiquitously
Srpk2	SRSF Protein Kinase 2	Phosphorilation of serine residual substrates		Ubiquitously
Pus7	Pseudouridylate Synthase 7 (Putative)	RNA binding		Ubiquitously
Rint1	RAD50 Interactor 1	Regulation of Golgi complex and endoplasmatic reticulum traffic	Cancer	Ubiquitously
Tomm7	Translocase Of Outer Mitochondrial Membrane 7 Homolog (Yeast)	Regulatory component of external mithocondrial membrane translocase		Ubiquitously
Fam126a	Family With Sequence Similarity 126, Member A	Role in beta-catenin signaling pathway	Congenital cataract	Ubiquitously
Klhl7	Kelch-Like Family Member 7	Probably involved in protein degradation	Retinitis pigmentosa	Ubiquitously
Nupl2	Nucleoporin Like 2	Role in immune system and infection diseases pathways	Lethal Congenital Contracture Syndrome 1	Ubiquitously
References: Genomicus v93.01, Genecards, UniprotKB
Link: https://www.genomicus.biologie.ens.fr/genomicus-93.01/cgi-bin/phyloview.pl?nb_neigh_right=44&root=1262194&id=1262238&nb_neigh_left=44&xhide=38:50:48:49:51:55:56:58:59:62:64:80:81:82:86:89:90:91:92:97:100:101:103:107:108:20:135:133:131:127:126:119:116:115:122:125:6:11:144:33:37:77:78:71:28:21:40:26:8:117:-1262194:72:13:68:52:139:74:70:5:60:34:2:110:65:63:15:138:17:30:141:96:142:104:112:19:12…

## Sheet: Table S2
Supplemental Table 2: Genes present upstream to NOS3 in TE-affected species
Gene	Name	Species	Function	Associated Disorders	Expression Tissues
ZNF862	Zinc Finger Protein 862	Human (H), Rhesus (R), Crab-eating macaque (CM), Marmoset (M), Bushbaby (B)	Protein dimerization activity and nucleic acid binding, transcriptional regulation	Gingival Fibromatosis and Malignant Hyperthermia	Ubiquitously
LRRC61	Leucine-rich repeat-containing protein 61	H, R, M, B, Sheep (S), Opossum (O)	Protein binding and protein kinase binding		Ubiquitously
RARRES2	Retinoic Acid Receptor Responder 2	H, R, M,S, O	Signaling receptor binding	Monckeberg Arteriosclerosis and Skin Squamous Cell Carcinoma	Ubiquitously
REPIN1	Replication Initiator 1	H, R, CM, M, B, S, O	It binds to nucleic acid for initiation of chromosomal DNA replication	Thelaziasis and Febrile Seizures, Familial, 2	Ubiquitously
ZNF775	Zinc Finger Protein 775	H, R, M, S	Nucleic acid binding, transcriptional regulation		Ubiquitously
GIMAP8	GTPase, IMAP Family Member 8	H, R, CM, M, B, S, O	GTP binding; anti-apoptotic effect in the immune system, and acts in response to infections		Spleen, intestine, liver, and colon, as well as in lung, placenta, kidney, muscle, and heart
GIMAP7	GTPase, IMAP Family Member 7	H, R, CM, M, B, S, O	GIMAP proteins have GTP-binding and coiled-coil motifs, and may play roles in the regulation of cell survival	Epileptic Encephalopathy, Early Infantile, 4	Ubiquitously
GIMAP4	GTPase, IMAP Family Member 4	H, R, CM, M, B, S	GIMAP proteins have GTP-binding and coiled-coil motifs, and may play roles in the regulation of cell survival	Behcet Syndrome	Ubiquitously
GIMAP6	GTPase, IMAP Family Member 6	H, R, CM, M, B, S, O	GIMAP proteins have GTP-binding and coiled-coil motifs, and may play roles in the regulation of cell survival	Lymphopenia and Lung Cancer	Ubiquitously
GIMAP2	GTPase, IMAP Family Member 2	H, R, CM, M, B, S	GIMAP proteins have GTP-binding and coiled-coil motifs, and may play roles in the regulation of cell survival	Behcet Syndrome	Ubiquitously
GIMAP1	GTPase, IMAP Family Member 1	H, R, CM, M, B, S, O	GIMAP proteins have GTP-binding and coiled-coil motifs, and may play roles in the regulation of cell survival		Ubiquitously
GIMAP5	GTPase, IMAP Family Member 5	H, R, CM, M, B, S, O	GIMAP proteins have GTP-binding and coiled-coil motifs, and may play roles in the regulation of cell survival	Diabetes Mellitus, Insulin-Dependent, 24	Ubiquitously
TMEM176B	Transmembrane Protein 176B	H, R, CM, M, B, S	Maturation of dendritic cells and development of cerebellar granule cells		Ubiquitously
TMEM176A	Transmembrane Protein 176A	H, R, CM, M, B, S, O	Negative regulation of dendritic cell differentiation	Alpha-Methylacyl-Coa Racemase Deficiency and Hepatocellular Carcinoma	Ubiquitously
AOC1	Amine Oxidase Copper Containing 1	H, R, CM, M, B, S, O	Catalyzes the degradation of substances involved in allergic and immune response, tumor formation, cell proliferation, tissue differentiation, and probably apoptosis	Trimethoprim Allergy and Food Allergy	Ubiquitously
XPR1	Xenotropic And Polytropic Retrovirus Receptor 1	Rabbit	Involved in phosphate homeostasis, xenotropic and polytropic retrovirus receptor 1	Basal Ganglia Calcification, Idiopathic, 6 and Basal Ganglia Calcification, Idiopathic, 1	Ubiquitously
VIPR2	Vasoactive Intestinal Peptide Receptor 2	Rabbit	Receptor of vasoactive intestinal peptide	Schizophrenia 16 and Holoprosencephaly 3	Nervous system, heart, intestine, blood, muscle, kidney, eye, lung, pancreas, skin, thyroid gland
WDR60	WD Repeat Domain 60	Rabbit	Acts in the formation of heterotrimeric or multiprotein complexes, and is involved in cell cycle progression, signal transduction, apoptosis, gene regulation	Short-Rib Thoracic Dysplasia 8 With Or Without Polydactyly, Short-Rib Thoracic Dysplasia 3 With Or Without Polydactyly	Systems: cardiovascular, digestive, endocrine, immune, integumentary, lymphatic, nervous, reproductive, respiratory, skeletal muscle, skeleton, urinary
ESYT2	Extended Synaptotagmin 2	Rabbit	Calcium ion binding and phosphatidylinositol binding; probably plays a role in cellular lipid transport; plays a role in FGF signaling	Short-Rib Thoracic Dysplasia 8 With Or Without Polydactyly	Ubiquitously expressed with high level in cerebellum
NCAPG2	Non-SMC Condensin II Complex Subunit G2	Rabbit	Regulatory subunit of the condensin-2 complex that plays a role in chromosome assembly and segregation during mitosis	Khan-Khan-Katsanis Syndrome and Microcephaly	Ubiquitously
UBE3C	Ubiquitin Protein Ligase E3C	Rabbit	Ligase activity and ubiquitin-protein transferase activity	Coenzyme Q10 Deficiency, Primary, 2 and Neuronopathy, Distal Hereditary Motor, Type I	Ubiquitously; highly expressed in skeletal muscle
LMBR1	Limb Development Membrane Protein 1	Rabbit	A highly conserved, cis-acting regulatory module for the SHH is located within an intron of this gene. Consequently, disruption of this genic region can alter SHH expression and affect limb patterning, however it is not known if LMBR1 acts directly in limb development; supposed membrane receptor	Acheiropody and preaxial polydactyly, which likely result from altered SHH expression	Ubiquitously
RNF32	Ring Finger Protein 32	Rabbit	The protein contains two RING ring finger motifs which are known to be involved in protein-DNA or protein-protein interactions	Neuronopathy, Distal Hereditary Motor, Type I and Acheiropody	Ubiquitously
SHH	Sonic Hedgehog Signaling Molecule	Rabbit	Involved in the patterning of the anterior-posterior axis of the developing limb bud; bone and cartilage development	Solitary Median Maxillary Central Incisor and Holoprosencephaly 3	Ubiquitously
RBM33	RNA Binding Motif Protein 33	Rabbit	Nucleic acid binding and nucleotide binding	Acheiropody and Tibia, Hypoplasia Or Aplasia Of, With Polydactyly	Ubiquitously
INSIG1	Insulin Induced Gene 1	Rabbit	Regulates cholesterol metabolism, lipogenesis, and glucose homeostasis	Dystonia, Dopa-Responsive, Due To Sepiapterin Reductase Deficiency	Ubiquitously
EN2	Engrailed Homeobox 2	Rabbit	DNA-binding; developmental protein	Autism 10 and Autism	Brain; widely expressed
HTR5A	5-Hydroxytryptamine (Serotonin) Receptor 5A	Rabbit	Encodes a multi-pass membrane protein that functions as a receptor for serotonin and couples to G-proteins	Attention Deficit-Hyperactivity Disorder and Schizophrenia	Brain; widely expressed
CNPY1	Canopy FGF Signaling Regulator 1	Rabbit	It binds FGFR1 and plays a role in FGF signaling	Heimler Syndrome 2 and Atypical Autism	Brain; widely expressed
NOM1	Nucleolar Protein With MIF4G Domain 1	Rabbit	Targets PPP1CA to the nucleolus	Neuronopathy, Distal Hereditary Motor, Type I and Acheiropody	Brain; widely expressed
DNAJB6	DnaJ Heat Shock Protein Family (Hsp40) Member B6	Rabbit	Encodes a chaperone involved in a wide range of cellular events, such as protein folding and oligomeric protein complex assembly	Muscular Dystrophy, Limb-Girdle, Autosomal Dominant 1 and Autosomal Dominant Limb-Girdle Muscular Dystrophy	Ubiquitously
References: Genomicus v93.01, Genecards, UniprotKB
Link: https://www.genomicus.biologie.ens.fr/genomicus-93.01/cgi-bin/phyloview.pl?nb_neigh_left=23&root=1262194&id=1262273&nb_neigh_right=23&xcollapse=111:16:94:-1262194:138&xhide=77:78:80:81:82:86:89:90:91:92:97:100:101:103:107:108:33:37:38:48:49:50:51:55:56:58:59:62:64:115:116:119:122:125:126:127:131:133:135:20:6:11:144:123:53:141:143:96:76:72:-1262194:26:134:113:118:16:85:43:22:19:24:84:70:3:10…

## Sheet: Table S3
Supplemental Table 3: Variation regarding presence and number of copies in candidate genes, with metabolism genes highlighted
Genes/Animals	Mouse	Rat	Golden Hamster	Rabbit	Human	Rhesus	Crab-eating macaque	Marmoset	Bushbaby	Sheep	Armadillo	Opossum	Chicken	Zebrafish
CRBN	1	1	1	1	1	1	1	2*	1	1	1	1	1	1
DDB1	1	1	1	1	1	1	1	1	1	1	1	1	1	1
CUL4A	1	1	1	1	1	1	1	1	1	1	1	1	1	1
ROC1 (RBX1)	1	1	2	1	1	2	2	1	1	1	1	1	1	1
ESCO2	1	1	1	1	1	1	1	1	1	1	1	2	1	1
SALL4	1	1	1	1	1	1	1	2	1	1	1	1	1	1
SHH	1	1	1	1	1	1	1	1	1	1	1	1	1	2
FGF2	1	1	1	1	1	1	1	1	1	1	1	1	1	1
FGF8	1	1	1	1	1	1	1	1	1	1	1	1	1	2
FGF10	1	1	1	1	1	1	1	1	1	1	1	1	1	2
TBX5	1	1	1	1	1	1	1	1	1	1	1	1	1	2
NOS2	1	1	1	1	1	1	1	1	1	1	1	1	1	2
eNOS (NOS3)	1	1	1	1	1	1	1	1	1	1	1	1	1	0
VEGFA	1	1	1	1	1	1	1	1	1	1	1	1	1	2
CYP2C19	10	3	6	11	5	4	4	2	4	2	2	5	2	1
CYP3A4/CYP3A5	9	4	3	1	5	4	4	2	4	3	3	4	1	5
CYP1A1	1	1	1	1	1	1	1	1	1	1	1	1	1	1
CYP1A2	1	1	1	1	1	1	1	1	1	1	2	1	1	1
ABCB1/ABCB4	3	1	3	2	2	1	1	1	2	7	2	3	1	1
TNF	1	2	1	1	1	1	1	1	1	1	1	1	0	0
LTA (TNF_β)	1	1	1	1	1	1	1	1	1	1	1	1	0	0
TP53	1	2	1	2	1	1	1	1	1	1	1	1	0	1
TP63	1	1	1	1	1	1	1	1	1	1	1	1	1	1
GSS	1	1	1	1	1	1	1	1	1	1	1	1	1	1
WNT1	1	1	1	1	1	1	1	1	1	1	1	1	1	1
WNT3	1	1	1	1	1	1	1	1	1	1	1	1	1	1
MEIS2	1	1	1	1	1	1	1	1	1	1	1	1	1	1
KDR	1	1	1	1	1	1	1	1	1	1	1	1	1	1
NFKB1	1	1	1	1	1	1	1	1	1	1	1	1	1	1
NFKB2	1	1	1	1	1	1	1	1	1	1	1	0	1	1
RBM8A	2	1	1	1	1	1	1	1	1	1	1	1	1	1
RECQL4	1	1	1	0	1	1	1	1	1	1	1	1	0	1
BMP4	1	1	1	1	1	1	1	1	1	1	1	1	1	1
HAND2	1	1	1	1	1	1	1	1	1	1	1	1	1	1
CDH5	1	1	1	1	1	1	1	1	1	1	0	1	1	1
CTNNB1	1	1	1	1	1	1	1	1	1	1	1	1	1	1
DKK1	1	2	1	1	1	1	1	1	1	1	1	1	1	2
DTL	1	1	1	1	1	1	1	1	1	1	1	1	1	1
GSTP1	2	1	1	1	1	1	1	1	1	1	0	1	0	2
IKZF1	1	1	1	1	1	1	1	1	1	1	1	1	1	1
IKZF3	1	1	1	1	1	1	1	1	1	1	1	1	1	0
References: Genomicus v93.01 and Ensembl v93 (July 2018)
* Ensemble genebuild identifies as pseudogene ENSCJAG00000015738.1

## Sheet: Table S4
Supplemental Table 4: Variation regarding the number of CYP2C19, CYP3A4 and CYP3A5 among species in details
Species	Paralogs	%id	Total	Paralogs	%id	Total	Paralogs	%id	Total
Human	CYP2C19 (ENSG00000165841)			CYP3A4 (ENSG00000160868)			CYP3A5 (ENSG00000106258)
	CYP2C9 (ENSG00000138109)	91.43%		CYP3A7-CYP3A51P (ENSG00000282301)	82.43%		CYP3A7-CYP3A51P (ENSG00000282301)	76.45%
	CYP2C8 (ENSG00000138115)	78.16%		CYP3A7 (ENSG00000160870)	88.47%		CYP3A4 (ENSG00000160868)	84.10%
	AL583836.1 (ENSG00000276490)	76.95%		CYP3A5 (ENSG00000106258)	84.26%		CYP3A7 (ENSG00000160870)	81.71%
	CYP2C18 (ENSG00000108242 )	80.82%		CYP3A43 (ENSG00000021461)	75.60%		CYP3A43 (ENSG00000021461)	75.40%
	CYP2E1 (ENSG00000130649)	56.94%		TBXAS1 (ENSG00000059377)	32.07%		TBXAS1 (ENSG00000059377)	30.69%
	CYP2B6 (ENSG00000197408)	47.55%		CYP24A1 (ENSG00000019186)	21.79%		CYP24A1 (ENSG00000019186)	21.79%
	CYP2A13 (ENSG00000197838)	51.63%		CYP27A1 (ENSG00000135929)	22.03%		CYP27A1 (ENSG00000135929)	21.66%
	CYP2A6 (ENSG00000255974)	50.81%		CYP11B2 (ENSG00000179142)	17.30%		CYP11B2 (ENSG00000179142)	18.69%
	CYP2A7 (ENSG00000198077)	49.39%		CYP11B1 (ENSG00000160882)	17.10%		CYP11B1 (ENSG00000160882)	18.49%
	CYP2F1 (ENSG00000197446)	51.32%		CYP11A1 (ENSG00000140459)	20.35%		CYP11A1 (ENSG00000140459)	20.35%
				CYP27B1 (ENSG00000111012 )	22.05%		CYP27B1 (ENSG00000111012 )	22.05%
				CYP27C1 (ENSG00000186684)	25.27%		CYP27C1 (ENSG00000186684)	26.88%
				CYP46A1 (ENSG00000036530)	24.40%		CYP46A1 (ENSG00000036530)	23.80%
			5			5			5
Rhesus	CYP2C9 (ENSMMUG00000004006)			CYP3A4 (ENSMMUG00000043107)	93.64%		CYP3A5 (ENSMMUG00000041926)	91.25%
	CYP2C75 (ENSMMUG00000015542)			CYP3A7 (ENSMMUG00000022730)			CYP3A4 (ENSMMUG00000043107)
	CYP2C8 (ENSMMUG00000000124)			CYP3A5 (ENSMMUG00000041926)			CYP3A7 (ENSMMUG00000022730)
	CYP2C93 (ENSMMUG00000045340)		4	CYP3A43 (ENSMMUG00000022490)		4	CYP3A43 (ENSMMUG00000022490)		4
Crab-eating macaque	CYP2C43 (ENSMFAG00000005983)			CYP3A4 (ENSMFAG00000046026)	93.64%		CYP3A5 (ENSMFAG00000003256)	91.25%
	CYP2C75 (ENSMFAG00000034614)			CYP3A7 (ENSMFAG00000035728)			CYP3A4 (ENSMFAG00000046026
	CYP2C8 (ENSMFAG00000034299)			CYP3A5 (ENSMFAG00000003256)			CYP3A7 (ENSMFAG00000035728)
	ENSMFAG00000032581		4	CYP3A43 (ENSMFAG00000039406)		4	CYP3A43 (ENSMFAG00000039406)		4
Marmoset	ENSCJAG00000015888	86.33 %		ENSCJAG00000006505	83.33%		CYP3A4 (ENSCJAG00000015744)	81.85%
	CYP2C8 (ENSCJAG00000015911)		2	CYP3A4 (ENSCJAG00000015744)		2	ENSCJAG00000006505		2
Bushbaby	ENSOGAG00000027010	85.37%		ENSOGAG00000004122	73.03%		ENSOGAG00000004122	71.85%
	ENSOGAG00000024757	75.60%		ENSOGAG00000004125	77.60%		ENSOGAG00000004125	76.20%
	ENSOGAG00000024783			ENSOGAG00000011021	81.73%		ENSOGAG00000011021	79.57%
	ENSOGAG00000031476		4	ENSOGAG00000015249	79.72%	4	ENSOGAG00000015249	78.73%	4
Mouse	Cyp2c29 (ENSMUSG00000003053)	74.69%		Cyp3a25 (ENSMUSG00000029630)	71.17%		Cyp3a25 (ENSMUSG00000029630)	70.97%
	Cyp2c39 (ENSMUSG00000025003)	73.27%		Cyp3a13 (ENSMUSG00000029727)	75.35%		Cyp3a13 (ENSMUSG00000029727)	74.35%
	Cyp2c40 (ENSMUSG00000025004)	62.50%		Cyp3a16 (ENSMUSG00000038656)	70.24%		Cyp3a16 (ENSMUSG00000038656)	69.64%
	Cyp2c38 (ENSMUSG00000032808)	72.04%		Cyp3a44 (ENSMUSG00000054417)	69.44%		Cyp3a44 (ENSMUSG00000054417)	69.84%
	Cyp2c37 (ENSMUSG00000042248)	72.45%		Cyp3a11 (ENSMUSG00000056035)	72.62%		Cyp3a11 (ENSMUSG00000056035)	72.82%
	Cyp2c67 (ENSMUSG00000062624)	66.60%		Cyp3a59 (ENSMUSG00000061292)	68.79 %		Cyp3a59 (ENSMUSG00000061292)	69.38%
	Cyp2c54 (ENSMUSG00000067225)	70.61%		Cyp3a57 (ENSMUSG00000070419)	68.39%		Cyp3a57 (ENSMUSG00000070419)	68.19%
	Cyp2c66 (ENSMUSG00000067229)	74.90%		Cyp3a41a (ENSMUSG00000075551)	71.23 %		Cyp3a41a (ENSMUSG00000075551)	71.63%
	Cyp2c65 (ENSMUSG00000067231)	75.71%		Cyp3a41b (ENSMUSG00000075552)	71.23%		Cyp3a41b (ENSMUSG00000075552)	71.63%
	Cyp2c69 (ENSMUSG00000092008)	66.60%	10			9			9
Rat	Cyp2c7 (ENSRNOG00000021405)	72.24%		Cyp3a18 (ENSRNOG00000000969)	68.41%		Cyp3a18 (ENSRNOG00000000969)	68.61%
	Cyp2c6v1 (ENSRNOG00000024016)	74.69%		Cyp3a62 (ENSRNOG00000001379)	71.67%		Cyp3a62 (ENSRNOG00000001379)	73.12%
	LOC100361547 (ENSRNOG00000054181)	70.39%		LOC100910877 (ENSRNOG00000032560)	72.11%		LOC100910877 (ENSRNOG00000032560)	71.51%
			3	Cyp3a9 (ENSRNOG00000046643)	74.95%	4	Cyp3a9 (ENSRNOG00000046643)	73.36%	4
Golden hamster	ENSMAUG00000001291	77.14%		Cyp3a13 (ENSMAUG00000009938)	75.15%		Cyp3a13 (ENSMAUG00000009938)	73.76%
	ENSMAUG00000020812	74.67%		ENSMAUG00000011782	0.67		ENSMAUG00000011782	67.79%
	ENSMAUG00000021135	75.92%		ENSMAUG00000013270	66.38%		ENSMAUG00000013270	65.33%
	ENSMAUG00000021603	76.73%
	ENSMAUG00000021668	69.01%
	ENSMAUG00000021790	70.82%	6		3				3
Rabbit	ENSOCUG00000021378	77.96%		ENSOCUG00000023380	76.05%		ENSOCUG00000023380	75.05%
	CYP2C5 (ENSOCUG00000021501)	76.12%
	CYP2C4 (ENSOCUG00000021831)	76.33%
	ENSOCUG00000022070	75.51%
	ENSOCUG00000023303	78.12%
	ENSOCUG00000023358	0.75
	ENSOCUG00000023762	0.7
	ENSOCUG00000024993	77.35%
	CYP2C16 (ENSOCUG00000027103)	76.12%
	ENSOCUG00000027933	76.94%
	ENSOCUG00000029304	78.19%	11			1			1
Sheep	ENSOARG00000004828	76.77%		ENSOARG00000018068	71.20%		ENSOARG00000018068	72.19%
	ENSOARG00000005252	78.78%		CYP3A24 (ENSOARG00000018283)	74.75%		CYP3A24 (ENSOARG00000018283)	73.96%
			2	ENSOARG00000018457	75.57%	3	ENSOARG00000018457	74.31%	3
Armadillo	ENSDNOG00000013382	74.08%		ENSDNOG00000001650	65.26%		ENSDNOG00000001650	64.95%
	ENSDNOG00000037794	72.36%	2	ENSDNOG00000038261	76.74%		ENSDNOG00000038261	74.55%
				ENSDNOG00000040632	71.53%	3	ENSDNOG00000040632	71.17%	3
Opossum	ENSMODG00000005361	67.54		ENSMODG00000000511	67.26%		ENSMODG00000000511	65.29%
	ENSMODG00000005374	66.33%		ENSMODG00000000796	66.34%		ENSMODG00000000796	64.76%
	ENSMODG00000005439	67.81%		ENSMODG00000000829	64.71%		ENSMODG00000000829	64.71%
	ENSMODG00000005459	67.20%		ENSMODG00000025495	56.67%		ENSMODG00000025495	56.46%
	ENSMODG00000005516	67.20%	5			4			4
Chicken	CYP2C23a (ENSGALG00000005795)	55.80%		CYP3A5 (ENSGALG00000004449)	58.27%		CYP3A5 (ENSGALG00000004449)	57.68%
	CYP2C45 (ENSGALG00000023925)	57.09%	2			1			1
Zebrafish	CYP2C9 (ENSDARG00000101423)	47.66%		cyp3c1 (ENSDARG00000015575)	48.51%		cyp3c1 (ENSDARG00000015575)	47.92%
				cyp3c3 (ENSDARG00000037873)	50.89%		cyp3c3 (ENSDARG00000037873)	49.30%
				cyp3c2 (ENSDARG00000037874)	48.91%		cyp3c2 (ENSDARG00000037874)	47.71%
				cyp3c4 (ENSDARG00000070021)	47.93%		cyp3c4 (ENSDARG00000070021)	48.13%
			1	cyp3a65 (ENSDARG00000103295)	54.16%	5	cyp3a65 (ENSDARG00000103295)	51.84%	5
References: Genomicus v93.01 and Ensembl v93 (July 2018)

## Sheet: Table S5
Supplemental Table 5: Core set of CYP450 in the species studied
CYP´s 450 - PF00067﻿	N
Human	77
Mouse	103
Rat	86
Golden Hamster	71
Rabbit	69
Rhesus	60
Crab-eating macaque	66
Marmoset	55
Bushbaby	67
Sheep	78
Armadillo	71
Opossum	68
Chicken	47
Zebrafish	114

## Sheet: Table S6
Supplemental Table 6: Mice and rats' variants found in candidate genes
Gene	Sequences (Species)	Exclusive Mice and Rats' Variants	Total	Potentially important alterations / Protein region
KDR (Kinase Insert Domain Receptor)	14 spp ENST00000263923.5_Homo_sapiens ENSMFAT00000031188.1_Macaca_fascicularis ENSMMUT00000017770.4_Macaca_mulatta ENSCJAT00000035987.4_Callithrix_jacchus ENSOGAT00000013609.2_Otolemur_garnettii NM_010612.3_Mus_musculus NM_013062.1_Rattus_norvegicus ENSMAUT00000021161.1_Mesocricetus_auratus ENSOCUT00000005066.4_Oryctolagus_culiculus ENSOART00000001140.1_Ovis_aries XM_004460599.3_Dasypus_novemcinc…	p.L13F p.G69D p.E75L p.S80G p.L83I p.G233E p.L277V p.K286A p.R299K p.E337K p.R347Q p.E469R p.D558A p.A614G p.M627V p.Q1222H p.E1322D p.E1325G	18	There are seven Ig-like C2 domains. Ig-like C2-type 1 (46-110): p.G69D; p.E75L; p.S80G; p.L83I; Ig-like C2-type 2 (141-207); Ig-like C2-type 3 (224-320): p.G233E; p.L277V; p.K286A; p.R299K; Ig-like C2-type 4 (328-414): p.E337K;p.R347Q; Ig-like C2-type 5 (421-548): p.E469R; Ig-like C2-type 6 (551-660): p.D558A; p.A614G; p.M627V; Ig-like C2-type 7 (667-753); Protein kinase domain (834-1162).
NFKB1 (Nuclear factor NF-kappa-B p105 subunit)	13 spp ENST00000226574.9_Homo_sapiens ENSMFAT00000027276.1_Macaca_fascicularis ENSMMUT00000005292.4_Macaca_mulatta ENSCJAT00000030009.3_Callithrix_jacchus ENSOGAT00000012850.2_Otolemur_garnettii ENSMUST00000029812.13_Mus_musculus ENSRNOT00000036838.4_Rattus_norvegicus ENSMAUT00000023707.1_Mesocricetus_auratus ENSOCUT00000027001.3_Oryctolagus_cuniculus ENSOART00000013832.1_Ovis_aries ENSDNOT000000…	p.Q32S p.E439K p.S440F p.D448A p.D469G p.H696Y p.Y821C	7	ANK5 repeat (684-714): p.H696Y; Death domain (805-892): p.Y821C.
SHH (Sonic Hedgehog Signaling Molecule)	13 spp ENST00000297261.7_Homo_sapiens ENSMFAT00000005997.1_Macaca_fascicularis ENSMMUT00000090541.1_Macaca_mulatta ENSCJAT00000040093.5_Callithrix_jacchus ENSMUST00000002708.4_Mus_musculus ENSRNOT00000008497.2_Rattus_norvegicus ENSMAUT00000021649.1_Mesocricetus_auratus ENSOCUT00000016858.4_Oryctolagus_cuniculus XM_027969062.1_Ovis_aries ENSDNOT00000035184.1_Dasypus_novemcinctus ENSMODT00000006313…	p.Q441H	1	Domain Hint (PF01079): Hint module (186-448)
NFKB2 (Nuclear factor NF-kappa-B p100 subunit)	13 spp ENST00000428099.6_Homo_sapiens ENSMFAT00000066453.1_Macaca_fascicularis ENSMMUT00000004238.4_Macaca_mulatta ENSCJAT00000034991.4_Callithrix_jacchus ENSOGAT00000016387.2_Otolemur_garnettii ENSMUST00000111881.3_Mus_musculus ENSRNOT00000026235.3_Rattus_norvegicus ENSMAUT00000021353.1_Mesocricetus_auratus ENSOCUT00000005746.3_Oryctolagus_cuniculus ENSOART00000000516.1_Ovis_aries ENSDNOT0000005…	p.E29D p.R162K p.P380S p.A421E p.P437L p.M439T p.T482M p.G573A p.R579Q p.S622C p.S727N p.M754T	12	RHD domain (38-343): p.R162K; ANK3 repeat (559-591): p.G573A; p.R579Q; ANK4 repeat (599-628): p.S622C; ANK7 repeat (729-758): p.M754T.
NOS2 (Nitric oxide synthase 2)	14 spp ENST00000313735.11_Homo_sapiens XM_015118886.2_Macaca_mulatta ENSMFAT00000069793.1_Macaca_fascicularis XM_035300977.1_Callithrix_jacchus ENSOGAT00000008867.2_Otolemur_garnettii ENSMUST00000018610.6_Mus_musculus ENSRNOT00000073138.2_Rattus_norvegicus ENSMAUT00000021460.1_Mesocricetus_auratus ENSOCUT00000001908.3_Oryctolagus_cuniculus ENSOART00000018238.1_Ovis_aries XM_023584889.1_Dasypus_no…	p.T11V p.Y46S p.Q97H p.G183L p.Q192M p.N283T p.M468V p.P746E p.P781T p.V849F p.T874S p.H975Q p.A1033V p.H1039F p.A1044G p.Q1097K p.Q1144E	17	NOS2_HUMAN (P35228): NO synthase domain (135-497): p.G183L; p.Q192M; p.N283T; p.M468V; Flavodoxin 1 domain (541-672); FAD binding 1 (725-947): p.P746E; p.P781T; p.V849F; p.T874S; NAD binding 1 (979-1093): p.A1033V; p.H1039F; p.A1044G.
NOS3 (Nitric Oxide Synthase 3)	13 spp ENST00000297494.8_Homo_sapiens ENSMFAT00000023144.1_Macaca_fascicularis ENSMMUT00000028753.4_Macaca_mulatta ENSCJAT00000039698.4_Callithrix_jacchus ENSOGAT00000001765.2_Otolemur_garnettii ENSMUST00000030834.6_Mus_musculus ENSRNOT00000013058.4_Rattus_norvegicus ENSMAUT00000022282.1_Mesocricetus_auratus ENSOCUT00000029206.3_Oryctolagus_cuniculus ENSOART00000002141.1_Ovis_aries XM_004458268.2…	p.L46S p.E64D p.F861Y p.L980M p.E1027D p.S1034I p.R1072Q	7	NOS3_HUMAN (P29474): NO synthase domain (119-481); Flavodoxin 1 domain (522-698); FAD binding 1 (751-979): p.F861Y; NAD binding 1 (1011-1125): p.E1027D; p.S1034I; p.R1072Q.
DTL (Denticleless E3 Ubiquitin Protein Ligase Homolog)	14 spp ENST00000366991.5_Homo_sapiens ENSMFAT00000001976.1_Macaca_fascicularis ENSMMUT00000014206.3_Macaca_mulatta ENSCJAT00000030759.3_Callithrix_jacchus ENSOGAT00000000071.2_Otolemur_garnettii ENSOCUT00000045638.1_Oryctolagus_cuniculus ENSRNOT00000005576.7_Rattus_norvegicus ENSMUST00000027933.10_Mus_musculus XM_005082871.4_Mesocricetus_auratus ENSOART00000011795.1_Ovis_aries ENSDNOT00000008720.…	p.N62S p.S416V p.L420P p.E542D p.D597V p.K600Q p.I611T p.T635P	8	There are seven WD40 (PF00400): WD domain, G-beta repeat. WD1 (47-89): p.N62S; WD2 (96-135); WD3 (138-178); WD4 (214-253); WD5 (267-308); WD6 (313-354); WD7 (358-398).
TBX5 (T-Box Transcription Factor 5)	14 spp ENST00000310346.8_Homo_sapiens ENSMFAT00000000805.1_Macaca_fascicularis ENSMMUG00000016202_Macaca_mulatta ENSCJAT00000018980.3_Callithrix_jacchus ENSOGAG00000016204_Otolemur_garnettii ENSMUST00000018407.9_Mus_musculus ENSRNOT00000001893.5_Rattus_norvegicus ENSMAUT00000004071.1_Mesocricetus_auratus ENSOCUT00000012716.4_Oryctolagus_cuniculus ENSOART00000007189.1_Ovis_aries ENSDNOT00000024623…	p.H12R p.M242L p.S352T p.S490T	4	Disorder
TNF (Tumor necrosis factor)	12 spp ENST00000449264.3_Homo_sapiens ENSMFAT00000027966.1_Macaca_fascicularis ENSMMUT00000056699.2_Macaca_mulatta ENSCJAT00000082686.2_Callithrix_jacchus ENSOGAT00000010253.2_Otolemur_garnettii ENSMUST00000025263.14_Mus_musculus ENSRNOT00000001110.5_Rattus_norvegicus ENSMAUT00000018503.1_Mesocricetus_auratus ENSOCUT00000006696.4_Oryctolagus_cuniculus ENSOART00000009066.1_Ovis_aries NM_001281316.…	p.T21M p.E118D p.T148D p.V161I p.T165E p.E180D	6	TNFA_HUMAN (P01375): TNF domain (102-233): p.E118D; p.T148D; p.V161I; p.T165E; p.E180D.
TP53 (Tumor Protein P53)	13 spp ENST00000269305.8_Homo_sapiens X16384.1_Chlorocebus_aethiops ENSMFAT00000012781.1_Macaca_fascicularis XM_028835713.1_Macaca_mulatta AF456344.1_Macaca_fuscata XM_002747948.4_Callithrix_jacchus ENSOGAT00000016874.2_Otolemur_garnettii ENSMUST00000108658.9_Mus_musculus ENSRNOT00000085115.1_Rattus_norvegicus ENSMAUT00000029876.1_Mesocricetus_auratus ENSOCUT00000001139.2_Oryctolagus_cuniculus EN…	p.N29D p.D48Q p.Q52E p.P72A p. R110H p.H115Q p.T123M p.C229Y p.R202Y p.N235K p.N268D p.S371T p.E388V	13	Domain TAD2 (PF18521): Transactivation domain 2 (35-59). Suggestions: p.D48Q; p.Q52E. Domain P53 (PF00870): P53 DNA-binding domain (99-289). Suggestions: p.R110H; p.H115Q; p.T123M; p.R202Y; p.C229Y; p.N235K; p.N268D.
VEGFA (Vascular endothelial growth factor A)	12 spp ENST00000523873.5_Homo_sapiens XM_005552887.2_Macaca_fascicularis NM_001278384.1 Macaca_mulatta XM_003732674.3_Callithrix_jacchus NM_001025250.3_Mus_musculus NM_031836.3_Rattus_norvegicus NM_001281843.1_Mesocricetus_auratus XM_017345155.1_Oryctolagus_cuniculus XM_012100430.3_Ovis_aries XM_004473109.3_Dasypus_novemcinctus ENSMODT00000077227.1_Monodelphis_domestica JF923785.1_Gallus_gallus	p.Y160F	1	Outside of domains
ABCB1 (ATP Binding Cassette Subfamily B Member 1)	15 spp ENST00000265724.7 _Homo_sapiens AY924201.1_Cercopithecus_aethiops XM_028844740.1_Macaca_mulatta ENSMFAT00000013747.1_Macaca_fascicularis ENSCJAT00000028441.3_Callithrix_jacchus ENSOGAT00000013912.2_Otolemur_garnettii ENSMUST00000009058.10_Mus_musculus ENSMUST00000047753.5_Mus_musculus NM_133401.2_Rattus_norvegicus XM_040735825.1_Mesocricetus_auratus NM_001082159.1_Oryctolagus_cuniculus AM4…	p.T33A p.K389Q p.A641C p.H918T p.M1010R p.E1039G p.Q1280S	7	ABC transmembrane type-1 1 Domain (51-357); ABC transporter 1 Domain (392-628); ABC transmembrane type-1 2 Domain (711-1000): p.H918T; ABC transporter 2 Domain (1035-1273): p.E1039G.
CRBN (Cereblon)	14 spp ENST00000231948.9_Homo_sapiens ENSMFAT00000066237.2_Macaca_fascicularis NM_001195647.1_Macaca_mulatta XM_002758576.5_Callithrix_jacchus ENSOGAT00000007082.2_Otolemur_garnettii ENSMUST00000113239.10_Mus_musculus ENSRNOT00000008873.4_Rattus_norvegicus ENSMAUT00000001505.1_Mesocricetus_auratus XM_008273611.2_Oryctolagus_cuniculus ENSOART00000009365.1_Ovis_aries ENSDNOT00000008853.2_Dasypus_no…	p. E24D p.Q86E p.V213I	3	LON_substr_bdg (PF02190): ATP-dependent protease La (LON) substrate-binding domain (80-317). Suggestions: p.Q86E; p.V213I.
SALL4 (Sal-like protein 4)	14 spp ENST00000217086.9_Homo_sapiens ENSMFAT00000061277.1_Macaca_fascicularis ENSMMUT00000005486.4_Macaca_mulatta XM_002747676.4_Callithrix_jacchus XM_003787705.2_Otolemur_garnettii ENSMUST00000029061.11_Mus_musculus ENSRNOT00000071119.3_Rattus_norvegicus ENSMAUT00000020723.1_Mesocricetus_auratus XM_008274171.2_Oryctolagus_cuniculus XM_027977337.1_Ovis_aries ENSDNOT00000048695.1_Dasypus_novemcin…	p.T62P p.E70D p.E75N p.L88M p.N93S p.H133L p.M143L p.A149T p.L161Q p.T355Q p.P364Q p.I366L p.A377V p.K385R p.S413P p.K475E p.L478P p.T520L p.P526M p.S539T p.V687A p.S705P p.K707T p.V754L p.L780T p.F785Y p.E796G p.S807H p.S812V p.T817V p.Y836F p.S852P p.L941A p.V949A p.I952V	35	There are eight Zinc finger domains: f-C2H2 (PF00096). C2H2-type 1 (72-94); C2H2-type 2 (382-404); C2H2-type 3 (410-432); C2H2-type 4 (566-588); C2H2-type 5 (594-616); C2H2-type 6 (626-648); C2H2-type 7 (870-892); C2H2-type 8 (898-920). Suggestions: p.E75N; p.L88M; p.K385R; p.S413P.
BMP4 (Bone morphogenetic protein 4)	15 spp ENST00000245451.9_Homo_sapiens ENSMFAT00000026652.1_Macaca_fascicularis ENSMMUT00000098019.1_Macaca_mulatta ENSCJAG00000054138_Callithrix_jacchus ENSOGAT00000032366.1_Otolemur_garnettii ENSMUST00000074077.11_Mus_musculus ENSRNOT00000012957.6_Rattus_norvegicus ENSMAUT00000002384.1_Mesocricetus_auratus ENSOCUT00000011093.4_Oryctolagus_cuniculus ENSOART00000022955.1_Ovis_aries ENSDNOT00000042…	p.N135S p.V190M	2	BMP4_HUMAN (P12644):TGFb propeptide domain(44-275).
ABCB4 (ATP Binding Cassette Subfamily B Member 4)	13 spp ENST00000265723.8_Homo_sapiens XM_015134156.2_Macaca_mulatta XM_005550328.2_Macaca_fascicularis ENSCJAT00000028562.3_Callithrix_jacchus ENSOGAT00000013909.2_Otolemur_garnettii ENSMUST00000003717.12_Mus_musculus NM_012690.2_Rattus_norvegicus ENSMAUT00000011193.1Mesocricetus_auratus XM_002713835.3_Oryctolagus_cuniculus XM_027968519.1_Ovis_aries ENSDNOT00000004033.3_Dasypus_novemcinctus NM_00…	p.Q420K p.Y467C p.E513D p.N645S p.M653V p.S660A p.L889M p.R971K p.H1006Y p.A1157E	10	ABC transmembrane type-1 1 Domain (57-359); ABC transporter 1 Domain (394-630): p.Q420K; p.Y467C; p.E513D; ABC transmembrane type-1 2 (711-999): p.L889M; p.R971K; ABC transporter 2 (1034-1279): p.A1157E.
CDH5 (Cadherin 5)	13 spp ENST00000341529.8_Homo_sapiens ENSMFAT00000027054.1_Macaca_fascicularis ENSMMUT00000039292.3_Macaca_mulatta XM_008257382.2_Oryctolagus_cuniculus ENSCJAT00000032888.4_Callithrix_jacchus ENSOGAT00000008660.2_Otolemur_garnettii ENSMUST00000034339.9_Mus_musculus ENSRNOT00000017983.6_Rattus_norvegicus ENSMAUT00000021644.1_Mesocricetus_auratus ENSOART00000001990.1_Ovis_aries ENSDNOT00000036756.1…	p.C14F p.T62E p.K78Q p.K85Q p.F103L p.I105Y p.H117F p.E129K p.T133Q p.M190L p.L194V p.R230Q p.T275K p.L394V p.T508V p.R510V p.T520N p.A677T p.A686T p.A698L p.G703R p.G747S	22	There are five domains Cadherin. Cadherin 1 (48-151):p.T62E; p.K78Q; p.K85Q; p.F103L; p.I105Y; p.H117F; p.E129K; p.T133Q. Cadherin 2 (152-258): p.M190L; p.L194V; p.R230Q. Cadherin 3 (259-372): p.T275K. Cadherin 4 (373-477): p.L394V. Cadherin 5 (478-593):p.T508V; p.R510V; p.T520N.
IKZF1 (IKAROS Family Zinc Finger 1)	13 spp ENST00000331340.8_Homo_sapiens ENSMFAT00000020532.1_Macaca_fascicularis ENSMMUT00000080711.1_Macaca_mulatta ENSCJAT00000081529.1_Callithrix_jacchus ENSMUST00000076700.10_Mus_musculus ENSRNOT00000080753.1_Rattus_norvegicus ENSMAUT00000020920.1_Mesocricetus_auratus ENSOCUT00000014423.4_Oryctolagus_cuniculus ENSOART00000016131.1_Ovis_aries ENSDNOT00000000179.3_Dasypus_novemcinctus XM_00750040…	p.A3V	1	Disorder
IKZF3 (IKAROS Family Zinc Finger 3)	13 spp NM_012481.5_Homo_sapiens ENSMFAT00000033167.1_Macaca_fascicularis ENSMMUT00000041584.3_Macaca_mulatta ENSCJAT00000052276.3_Callithrix_jacchus ENSMUST00000103141.3_Mus_musculus ENSRNOT00000009454.5_Rattus_norvegicus ENSMAUT00000010887.1_Mesocricetus_auratus ENSOCUT00000001355.4_Oryctolagus_cuniculus ENSOART00000013196.1_Ovis_aries ENSDNOT00000015681.2_Dasypus_novemcinctus XM_007482297.2_Mon…	p.T32P p.N79D p.T226A p.V284A p.S296N p.M341V p.S370I	7	Disorder
GSTP1 (Glutathione S-transferase P)	12 spp ENST00000398606.10_Homo_sapiens ENSMFAT00000069658.1_Macaca_fascicularis ENSMMUT00000026042.4_Macaca_mulatta XM_009008576.3_Callithrix_jacchus ENSMUST00000042700.11_Mus_musculus ENSRNOT00000024601.4_Rattus_norvegicus ENSMAUT00000023592.1_Mesocricetus_auratus XM_002724272.3_Oryctolagus_cuniculus XM_027959472.1_Ovis_aries ENSDNOT00000049787.1_Dasypus_novemcinctus XM_007507950.1_Monodelphis_d…	p.V36I p.I105G p.A114N	3	GST N-terminal domain (2-81): p.V36I; GST C-terminal domain (83-204): p.I105G; p.A114N.
MEIS2 ( Meis Homeobox 2)	15 spp ENST00000561208.6_Homo_sapiens ENSMFAT00000061642.1_Macaca_fascicularis ENSMMUT00000076974.2_Macaca_mulatta ENSCJAT00000082030.2_Callithrix_jacchus ENSOGAT00000006154.2_Otolemur_garnetti ENSOCUT00000059930.1_Oryctolagus_cuniculus ENSMUST00000028639.12_Mus_musculus XM_006234747.3_Rattus_norvegicus ENSMAUT00000012618.1_Mesocricetus_auratus ENSMODT00000083414.1_Monodelphis_domestica XM_027971…	p.S394G	1	Disorder
RECQL4 (RecQ Like Helicase 4)	10 spp ENST00000617875.6_Homo_sapiens ENSMFAT00000030435.1_Macaca_fascicularis XM_015146296.2_Macaca_mulatta XM_002759162.4_Callithrix_jacchus ENSMUST00000036852.8_Mus_musculus NM_001130494.1_Rattus_norvegicus ENSMAUT00000010578.1_Mesocricetus_auratus XM_027973330.1_Ovis_aries XM_023582678.1_Dasypus_novemcinctus XM_007488806.2_Monodelphis_domestica	p.R50Q p.G56D p.S61V p.G95K p.G100S p.P127L p.L130Q p.P147T p.V148E p.S150P p.V155A p.E158A p.A177S p.K206G p.G213S p.I221M p.G231D p.A232I p.F242Q p.S246Q p.V249S p.P254S p.G258K p.R263K p.A273F p.E278P p.V292T p.E295G p.E296Q p.V303T p.A305V p.P307V p.S326N p.Y363F p.G387Q p.G393S p.S402T p.A420H p.D424E p.S436H p.P546S p.M578I p.P667S p.N699T p.A727V p.P730S p.V767M p.Q819H p.L885H p.R894G p.Q…	65	Domain Drc1-Sld2 (PF11719): DNA replication and checkpoint protein (4-112). Suggestions: p.R50Q; p.G56D; p.S61V; p.G95K; p.G100S. Domain DEAD (PF00270): DEAD/DEAH box helicase (482-652). Suggestions: p.P546S; p.M578I. Domain Helicase_C (PF00271): Helicase conserved C-terminal domain (683-809). Suggestions: p.N699T; p.A727V; p.P730S; p.V767M.
WNT3A (Wnt Family Member 3A)	14 spp ENST00000284523.2_Homo_sapiens ENSMFAT00000002842.1_Macaca_fascicularis ENSMMUT00000006924.4_Macaca_mulatta ENSCJAT00000111442.1_Callithrix_jacchus ENSOGAT00000013494.2_Otolemur_garnettii ENSOCUT00000004048.4_Oryctolagus_cuniculus XM_006246487.2_Rattus_norvegicus ENSMUST00000010044.7_Mus_musculus ENSMAUT00000028733.1_Mesocricetus_auratus ENSOART00000007112.1_Ovis_aries XM_004466887.2_Dasyp…	p.L9V	1	Signal sequence
DKK1 (Dickkopf WNT Signaling Pathway Inhibitor 1)	13 spp ENST00000373970.4_Homo_sapiens ENSMFAT00000012417.1_Macaca_fascicularis ENSMMUT00000015172.4_Macaca_mulatta NM_001260481.1_Callithrix_jacchus ENSOGAT00000004252.2_Otolemur_garnettii ENSOCUT00000011482.4_Oryctolagus_cuniculus ENSMUST00000025803.8_Mus_musculus ENSRNOT00000015771.7_Rattus_norvegicus ENSMAUT00000007449.1_Mesocricetus_auratus ENSOART00000014817.1_Ovis_aries ENSDNOT00000046107.1…	p.A53G p.I66V p.T164A	3	Outside of domains
CUL4A (Cullin 4A)	15 spp ENST00000375440.9_Homo_sapiens ENSMFAT00000032891.1_Macaca_fascicularis ENSMMUT00000027103.4_Macaca_mulatta ENSCJAT00000013448.4_Callithrix_jacchus XM_003799984.3_Otolemur_garnettii ENSMUST00000016680.13_Mus_musculus ENSRNOT00000026653.7_Rattus_norvegicus XM_021229097.1_Mesocricetus_auratus ENSOCUT00000009611.4_Oryctolagus_cuniculus XM_027973819.1_Ovis_aries ENSDNOT00000023600.2_Dasypus_no…	p.A37T p.D308E	2	Cullin (PF00888) Domain (66-660). Suggestion: p.D308E.
GSS (Glutathione synthetase)	14 spp ENST00000651619.1_Homo_sapiens ENSMFAT00000004591.1_Macaca_fascicularis ENSMMUT00000025208.4_Macaca_mulatta ENSCJAT00000086090.2_Callithrix_jacchus ENSOGAT00000001807.2_Otolemur_garnettii ENSMUST00000079691.12_Mus_musculus ENSRNOT00000025657.2_Rattus_norvegicus XM_005084633.3_Mesocricetus_auratus ENSOCUT00000002267.3_Oryctolagus_cuniculus ENSOART00000011812.1_Ovis_aries ENSDNOT00000006354.…	p.L74I p.N231K p.G258D p.M319A	4	GSHB_HUMAN (P48637): GSH synth ATP domain (12-472);
ESCO2 (Establishment of Sister Chromatid Cohesion N-Acetyltransferase 2)	14 spp ENST00000305188.13_Homo_sapiens ENSMMUT00000022519.4_Macaca_mulatta ENSMFAT00000000610.1_Macaca_fascicularis ENSCJAT00000030053.4_Callithrix_jacchus ENSOGAT00000011835.2_Otolemur_garnettii ENSMUST00000022613.9_Mus_musculus ENSRNOT00000076451.2_Rattus_norvegicus ENSMAUT00000024983.1_Mesocricetus_auratus ENSOCUT00000009930.4_Oryctolagus_cuniculus XM_004004434.3_Ovis_aries ENSDNOT00000008160.…	p.Q11R p.H21R p.Q51H p.S162L p.S217N p.C263S p.T362I p.M405I p.N461L	9	Association with chromosomes made by the N-terminal region. The Zinc-finger domain (387-411) has no involvement in this process. Suggestions: p.Q11R; p.H21R; p.Q51H; p.S217N; p.C263S; p.T362I.
TP63 – Tap63α (isoform 1) (Tumor Protein P63)	12 spp ENST00000264731.8_Homo_sapiens ENSMFAT00000030489.1_Macaca_fascicularis ENSMMUT00000045252.3_Macaca_mulatta ENSCJAT00000081826.2_Callithrix_jacchus XM_003792705.3_Otolemur_garnettii ENSMUST00000115310.8_Mus_musculus ENSRNOT00000036193.7_Rattus_norvegicus ENSMAUT00000010692.1_Mesocricetus_auratus ENSOCUT00000054098.1_Oryctolagus_cuniculus XM_004003041.4_Ovis_aries ENSMODT00000019170.3_Monod…	p.V23I	1	Transcription activation region (1-107)
CYP1A1 (Cytochrome P450 1A1)	14 spp ENST00000395048.6_Homo_sapiens ENSMFAT00000029903.1_Macaca_fascicularis ENSMMUT00000031615.4_Macaca_mulatta ENSCJAT00000034509.3_Callithrix_jacchus XM_003784515.3_Otolemur_garnettii ENSMUST00000034865.5_Mus_musculus ENSRNOT00000026473.4_Rattus_norvegicus ENSMAUT00000016152.1_Mesocricetus_auratus ENSOCUT00000017743.4_Oryctolagus_cuniculus XM_027956969.1_Ovis_aries ENSDNOT00000052025.1_Dasyp…	p.L2P p.Q32W p.L48F p.D90N p.N309T p.L510M	6	Domain p450 (PF00067): Cytochrome P450 (40-501). Suggestions: p.L48F; p.D90N; p.N309T.
CYP1A2 (Cytochrome P450 1A2)	14 spp ENST00000343932.5_Homo_sapiens ENSMFAT00000021586.1_Macaca_fascicularis ENSMMUT00000030720.4_Macaca_mulatta NM_001204434.1_Callithrix_jacchus ENSOGAT00000014453.2_Otolemur_garnettii ENSMUST00000034860.4_Mus_musculus ENSRNOT00000021653.7_Rattus_norvegicus ENSMAUT00000011007.1_Mesocricetus_auratus XM_008252402.2_Oryctolagus_cuniculus XM_027957184.1_Ovis_aries XM_004476638.3_Dasypus_novemcinc…	p.L3F p.V7I p.T12P p.L50F p.V54M p.D92N p.S218N p.H224K p.I241V p.A435N	10	CP1A2_HUMAN (P05177): Cytochrome P450 Domain (42-505). Suggestions: p.L50F; p.V54M; p.D92N; p.S218N; p.H224K; p.I241V; p.A435N.
CYP3A4 (Cytochrome P450 3A4)	13 spp ENST00000651514.1_Homo_sapiens ENSMFAT00000014001.1_Macaca_fascicularis NM_001040414.1_Macaca_mulatta KJ922565.1_Callithrix_jacchus NM_001171268.2_Oryctolagus_cuniculus ENSMUST00000031741.7_Mus_musculus ENSRNOT00000073099.2_Rattus_norvegicus ENSMAUT00000012380.1_Mesocricetus_auratus ENSOART00000019897.1_Ovis_aries XM_004453947.3_Dasypus_novemcinctus XM_001362852.3_Monodelphis_domestica ENS…	p.L32I p.G153T p.V170T p.T171S p.L293V p.T323I p.G498E	7	p450 (PF00067): Cytochrome P450 Domain (38-493). Suggestions: p.G153T; p.V170T; p.T171S; p.L293V; p.T323I.
CYP3A5 (Cytochrome P450 3A5)	12 spp ENST00000222982.8_Homo_sapiens ENSMFAT00000007785.1_Macaca_fascicularis NM_001040219.1_Macaca_mulatta KJ922566.1_Callithrix_jacchus XM_003798868.3_Otolemur_garnettii NM_001171268.2_Oryctolagus_cuniculus XM_030254121.2_Mus_musculus ENSRNOT00000001285.5_Rattus_norvegicus ENSMAUT00000012380.1_Mesocricetus_auratus ENSOART00000019669.1_Ovis_aries ENSDNOT00000041163.1_Dasypus_novemcinctus ENSGAL…	p.P242R	1	p450 (PF00067): Cytochrome P450 Domain (38-492).
CYP2C19 (Cytochrome P450 2C19)	11 spp ENST00000371321.9_Homo_sapiens ENSMFAT00000010801.1_Macaca_fascicularis NM_001040211.1_Macaca_mulatta XM_002756462.5_Callithrix_jacchus ENSOGAT00000006585.2_Otolemur_garnettii BC147819.1_Mus_musculus XM_008759614.2_Rattus_norvegicus NM_001281653.1_Mesocricetus_auratus XM_008270228.2_Oryctolagus_cuniculus XM_004020051.4_Ovis_aries XM_023588324.1_Dasypus_novemcinctus	p.S12T p.Q278P p.H316Y p.N418K	4	p450 (PF00067): Cytochrome P450 Domain (30-487). Suggestions: p.Q278P; p.H316Y; p.N418K.
FGF2 (Fibroblast Growth Factor 2)	11 spp ENST00000264498.7_Homo_sapiens ENSMMUT00000010367.4_Macaca_mulatta XM_005555871.2_Macaca_fascicularis XM_035292999.1_Callithrix_jacchus ENSOGAT00000025228.1_Otolemur_garnettii XM_002717238.3_Oryctolagus_cuniculus ENSMUST00000200585.4_Mus_musculus ENSRNOT00000023388.5_Rattus_norvegicus XM_005069694.3_Mesocricetus_auratus NM_001009769.1_Ovis_aries XM_023583561.1_Dasypus_novemcinctus	p.T141S	1	Disorder
TOTAL			299
*HAND2, RBM8A, TP63 (∆NP63α isoform), RBX1, WNT1, CTNNB1, DDB1, FGF8, and FGF10 did not present variants considering the chosen method.				References: Uniprot; Pfam (http://pfam.xfam.org/)

## Sheet: Table S7
Supplemental Table 7: Gene variants present in species who do not
develop classic TE phenotype (NTE) and are also reported in humans,
according to gnomAD consortium
Gene	NTE-exclusive variant	rs ID	Global MAF	Prediction
ABCB4	p.N645S	rs1218922674	3.985e-06	Uncertain significance
	p.M653V	rs1310500465	1.06177e-05	Uncertain significance
BMP4	p.V190M	rs759277724	3.977e-06	Likely benign
CRBN	p.V213I	rs1450467473	3.185e-05	Uncertain significance
CDH5	p.E129K	rs200524377	3.97728e-06	Uncertain significance
	p.R230Q	rs376592116	1.19563e-05	Uncertain significance
	p.G703R	rs777969255	0.0001454	Likely benign
CYP1A2	p.L3F	rs758501844	5.184e-06	Likely benign
	p.L50F	rs1393868624	3.188e-05	Likely benign
	p.S218N	rs771419575	3.976e-06	Likely benign
DTL	p.N62S	rs1239904850	4.08513e-06	Uncertain significance
	p.I611T	rs1290740031	3.97826e-06	Uncertain significance
ESCO2	p.H21R	rs767846409	1.686e-05	Likely benign
	p.Q51H	rs776560182	8.055e-06	Likely benign
IKZF3	p.M341V	rs200492822	0.0001114	Likely benign
NFKB1	p.D469G	rs113440082	3.97966e-06	Likely benign
	p.Y821C	rs764011794	1.59188e-05	Likely benign
NFKB2	p.M754T	rs760283182	8.03826e-06	Likely benign
SALL4	p.I366L	rs1041847971	3.9764e-06	Likely benign
	p.A377V	rs758458189	7.071e-06	Likely benign
TP53	p.P72A	rs587782769	1.418e-05	Likely Pathogenic
		rs1042522	0.6629	Uncertain significance
	p.R110H	rs11540654	4.599e-05	Uncertain significance
TP63	p.V23I	rs144315591	1.593e-05	Uncertain significance
aGnomAD database: http://gnomad.broadinstitute.org

## Sheet: Table S8
Supplemental Table 8: Differentially co-expressed gene-pairs, driver of the co-expression, and correlation coefficients for candidate genes
Gene Pair	Gene 1	Gene 2	Pearson r Controls	Pearson r Thalidomide	Type	Correlation Difference	Driver
Cyp3a25-Cyp2c68	Cyp3a25	Cyp2c68	0.626505	-0.8	switched opposites	1.4265	Cyp2c68
Wnt1-Rbm8a	Wnt1	Rbm8a	-0.904514	0.494899	switched opposites	1.39941	Rbm8a
Rbm8a-Ddb1	Rbm8a	Ddb1	-0.776499	0.61801	switched opposites	1.39451	Rbm8a
Recql4-Crbn	Recql4	Crbn	0.695437	-0.677197	switched opposites	1.37263	Crbn
Crbn-Abcb1a	Crbn	Abcb1a	0.706657	-0.648109	switched opposites	1.35477	Crbn
Wnt1-Crbn	Wnt1	Crbn	-0.811948	0.538875	switched opposites	1.35082	Crbn
Rbm8a-Cyp2c39	Rbm8a	Cyp2c39	-0.765861	0.53619	switched opposites	1.30205	Rbm8a
Vegfa-Rbm8a	Vegfa	Rbm8a	-0.600872	0.684005	switched opposites	1.28488	Rbm8a
Tomm7-Cyp2c68	Tomm7	Cyp2c68	-0.647292	0.621161	switched opposites	1.26845	Cyp2c68
Ddb1-Crbn	Ddb1	Crbn	-0.752961	0.501289	switched opposites	1.25425	Crbn
Cyp2c68-Crbn	Cyp2c68	Crbn	-0.693233	0.558782	switched opposites	1.25202	Cyp2c68
Cyp3a16-Cyp2c55	Cyp3a16	Cyp2c55	0.718712	-0.529488	switched opposites	1.2482	Cyp2c55
Sall4-Crbn	Sall4	Crbn	0.751639	-0.485121	diff signed	1.23676	Crbn
Klhl7-Crbn	Klhl7	Crbn	-0.68282	0.539232	switched opposites	1.22205	Crbn
Ikzf3-Crbn	Ikzf3	Crbn	0.668797	-0.542989	switched opposites	1.21179	Crbn
Crbn-Cdh5	Crbn	Cdh5	-0.782314	0.415759	diff signed	1.19807	Crbn
Rbm8a-Abcb1a	Rbm8a	Abcb1a	0.615899	-0.567453	switched opposites	1.18335	Rbm8a
Rbm8a-Fgf8	Rbm8a	Fgf8	0.724807	-0.456234	diff signed	1.18104	Rbm8a
Cyp2c68-Cyp2c39	Cyp2c68	Cyp2c39	0.78378	-0.391291	diff signed	1.17507	Cyp2c68
Cyp2c68-Cyp1a1	Cyp2c68	Cyp1a1	-0.525917	0.643938	switched opposites	1.16986	Cyp2c68
Rbm8a-Hand2	Rbm8a	Hand2	-0.647075	0.522251	switched opposites	1.16933	Rbm8a
Kmt2e-Crbn	Kmt2e	Crbn	-0.625738	0.532307	switched opposites	1.15805	Crbn
Trp63-Cyp2c68	Trp63	Cyp2c68	0.817235	-0.316953	diff signed	1.13419	Cyp2c68
Rbm8a-Ikzf1	Rbm8a	Ikzf1	0.764122	-0.338219	diff signed	1.10234	Rbm8a
Rbm8a-Fam126a	Rbm8a	Fam126a	-0.829971	0.269187	diff signed	1.09916	Rbm8a
Rbm8a-Nupl2	Rbm8a	Nupl2	0.517469	-0.569074	switched opposites	1.08654	Rbm8a
Tbx5-Cyp2c68	Tbx5	Cyp2c68	0.534222	-0.543684	switched opposites	1.07791	Cyp2c68
Srpk2-Crbn	Srpk2	Crbn	-0.493978	0.569343	switched opposites	1.06332	Crbn
Gss-Crbn	Gss	Crbn	0.766236	-0.292006	diff signed	1.05824	Crbn
Cyp2c55-Cyp2c37	Cyp2c55	Cyp2c37	-0.281233	0.773621	diff signed	1.05485	Cyp2c55
Trp63-Rbm8a	Trp63	Rbm8a	-0.833505	0.198793	diff signed	1.0323	Rbm8a
Cyp2c55-Cyp1a1	Cyp2c55	Cyp1a1	0.50541	-0.518622	switched opposites	1.02403	Cyp2c55
Kdr-Crbn	Kdr	Crbn	-0.85151	0.0649147	diff signed	0.916425	Crbn
Esco2-Crbn	Esco2	Crbn	0.821197	-0.0495673	diff signed	0.870764	Crbn
Dkk1-Crbn	Dkk1	Crbn	0.831024	0.0617637	same signed	0.76926	Crbn
Trp63-Crbn	Trp63	Crbn	-0.814284	-0.0587018	same signed	0.755582	Crbn
Cyp2c70-Cyp2c55	Cyp2c70	Cyp2c55	0.000920314	0.737492	same signed	0.736572	Cyp2c55
Cyp1a1-Crbn	Cyp1a1	Crbn	0.0981717	0.785925	same signed	0.687753	Cyp1a1
Tbx5-Crbn	Tbx5	Crbn	-0.795284	-0.126894	same signed	0.66839	Crbn
Cyp2c37-Cyp1a1	Cyp2c37	Cyp1a1	-0.0460736	-0.689474	same signed	0.6434	Cyp1a1
Dtl-Cyp2c55	Dtl	Cyp2c55	-0.0639419	-0.655985	same signed	0.592043	Cyp2c55
Shh-Cyp2c68	Shh	Cyp2c68	0.595671	0.00603285	same signed	0.589638	Cyp2c68
Cyp2c68-Cdh5	Cyp2c68	Cdh5	0.559221	0.0309423	same signed	0.528279	Cyp2c68
Nfkb1-Cyp1a1	Nfkb1	Cyp1a1	-0.556161	-0.0469803	same signed	0.509181	Cyp1a1
Rbx1-Rbm8a	Rbx1	Rbm8a	0.0327843	0.541776	same signed	0.508991	Rbm8a
Tomm7-Crbn	Tomm7	Crbn	0.525333	0.0231579	same signed	0.502175	Crbn
Sall4-Cyp2c68	Sall4	Cyp2c68	-0.545306	-0.0498983	same signed	0.495408	Cyp2c68
Gss-Cyp2c68	Gss	Cyp2c68	-0.531829	-0.0512334	same signed	0.480596	Cyp2c68

## Sheet: Table S9
Supplementary Table 9: Comparison of co-expression analysis for thalidomide, retinoic acid, valproic acid, and warfarin
Genes	Adjusted P-Value Thalidomide	Adjusted P-Value Retinoic Acid	Adjusted P-Value Valproic Acid	Adjusted P-Value Warfarin
Crbn	7.31295e-05	1	1	1
Ikzf1	0.00225068	1	1	1
Cyp3a16	0.0141239	1	1	1
Cyp2c69	0.0223124	1	1	1
Cyp2c68	0.0244877	1	1	1
Reln	0.028957	1	1	1
Rbm8a	0.0448794	1	1	1
Cyp1a1	0.0606875	1	1	1
Ddb1	0.0702199	1	1	1
Cyp2c55	0.183521	1	1	1
Cyp2c70	0.335637	1	1	1
Tnf	0.453439	1	1	1
Cyp2c66	0.466763	1	1	1
Gstp1	0.466763	1	1	1
Abcb4	0.466763	1	1	1
Cyp2c65	0.704454	1	1	1
Recql4	0.704454	1	1	0.0550498
Wnt1	1	1	1	1
Nos3	1	1	1	1
Nos2	1	1	1	1
Nfkb2	1	1	1	1
Nfkb1	1	1	1	1
Meis2	1	1	1	1
Tbx5	1	1	1	1
Kmt2e	1	1	1	1
Klhl7	1	1	1	1
Kdr	1	1	1	1
Ikzf3	1	1	1	1
Nupl2	1	1	1	1
Orc5	1	1	1	1
Srpk2	1	1	1	1
Slc26a5	1	1	1	1
Shh	1	1	1	1
Sall4	1	1	1	1
Rint1	1	1	1	1
Tomm7	1	1	1	1
Trp53	1	1	1	1
Trp63	1	1	1	1
Rbx1	1	1	1	1
Vegfa	1	1	1	1
Pus7	1	1	1	1
Abcb1a	1	1	1	1
Hand2	1	1	1	1
Cyp2c54	1	1	1	1
Cyp2c50	1	1	1	1
Cyp2c40	1	1	1	1
Cyp2c39	1	1	1	1
Cyp2c38	1	1	1	1
Cyp2c37	1	1	1	1
Cyp2c29	1	1	1	1
Cyp1a2	1	1	1	1
Cul4a	1	1	1	1
Cdh5	1	1	1	1
Bmp4	1	1	1	1
Abcb1b	1	1	1	1
Cyp2c67	1	1	1	1
Cyp3a11	1	1	1	1
Cyp3a13	1	1	1	1
Gss	1	1	1	1
Fgf8	1	1	1	1
Fgf2	1	1	1	1
Fgf10	1	1	1	1
Fam126a	1	1	1	1
Esco2	1	1	1	1
Dtl	1	1	1	1
Dkk1	1	1	1	1
Cyp3a59	1	1	1	1
Cyp3a57	1	1	1	1
Cyp3a44	1	1	1	1
Cyp3a25	1	1	1	1
Wnt3	1	1	1	1
P-Values were adjusted by false discovery rate (FDR) method
Raw data available in GEO and ArrayExpress databases, code GSE61306 (thalidomide), E-TABM-903 (retinoic acid), E-TABM-1205
(valproic acid), E-MTAB-300 (warfarin)

## Sheet: Table S10
Supplemental Table 10: Differentially co-expressed gene-pairs, driver of the co-expression, and correlation coefficients for NF-kB pathway genes
Gene Pair	Gene 1	Gene 2	Pearson r Controls	Pearson r Thalidomide	Type	Correlation Difference	Driver
Il1b-Gadd45b	Il1b	Gadd45b	-0.604594	-0.0566849	same signed	0.547909	Il1b
Il1b-Eda	Il1b	Eda	0.576446	0.0270885	same signed	0.549357	Il1b
Il1b-Csnk2a1	Il1b	Csnk2a1	0.875286	0.0153674	same signed	0.859919	Il1b
Il1b-Card10	Il1b	Card10	-0.590247	-0.00426139	same signed	0.585986	Il1b
Il1b-Atm	Il1b	Atm	0.612763	-0.583467	switched opposites	1.19623	Il1b
Myd88-Csnk2a2	Myd88	Csnk2a2	0.69647	-0.651476	switched opposites	1.34795	Myd88
Myd88-Gadd45b	Myd88	Gadd45b	-0.847579	0.737773	switched opposites	1.58535	Myd88
Myd88-Cxcl12	Myd88	Cxcl12	-0.831985	0.784009	switched opposites	1.61599	Myd88
Myd88-Eda	Myd88	Eda	0.708732	-0.624384	switched opposites	1.33312	Myd88
Myd88-Ltb	Myd88	Ltb	0.625753	-0.578698	switched opposites	1.20445	Myd88
Myd88-Ikbkb	Myd88	Ikbkb	-0.77643	0.630541	switched opposites	1.40697	Myd88
Myd88-Bcl2	Myd88	Bcl2	-0.81453	0.770166	switched opposites	1.5847	Myd88
Myd88-Bcl2l1	Myd88	Bcl2l1	0.400104	-0.881986	diff signed	1.28209	Myd88
Myd88-Gadd45g	Myd88	Gadd45g	-0.67334	0.757413	switched opposites	1.43075	Myd88
Nfkbia-Bcl10	Nfkbia	Bcl10	0.623177	-0.720813	switched opposites	1.34399	Nfkbia
Nfkbia-Nfkb1	Nfkbia	Nfkb1	-0.642642	0.771923	switched opposites	1.41457	Nfkbia
Nfkbia-Lbp	Nfkbia	Lbp	-0.8002	0.656224	switched opposites	1.45642	Nfkbia
Nfkbia-Malt1	Nfkbia	Malt1	-0.825469	0.434701	diff signed	1.26017	Nfkbia
Nfkbia-Erc1	Nfkbia	Erc1	-0.885795	0.270542	diff signed	1.15634	Nfkbia
Nfkbia-Eda2r	Nfkbia	Eda2r	0.492422	-0.838301	diff signed	1.33072	Nfkbia
Nfkbia-Lyn	Nfkbia	Lyn	-0.81234	-0.0578138	same signed	0.754526	Nfkbia
Traf5-Csnk2b	Traf5	Csnk2b	-0.82121	0.455193	diff signed	1.2764	Traf5
Traf5-Syk	Traf5	Syk	-0.621781	-0.00982682	same signed	0.611954	Traf5
Traf5-Lat	Traf5	Lat	0.0299883	0.583472	same signed	0.553483	Traf5
Traf5-Nfkb1	Traf5	Nfkb1	0.826055	-0.242485	diff signed	1.06854	Traf5
Traf5-Prkcb	Traf5	Prkcb	-0.709227	-0.0975355	same signed	0.611691	Traf5
Traf5-Plcg2	Traf5	Plcg2	-0.633841	-0.0366688	same signed	0.597173	Traf5
Gadd45g-Bcl10	Gadd45g	Bcl10	-0.780381	0.488561	diff signed	1.26894	Bcl10
Ikbkg-Bcl10	Ikbkg	Bcl10	-0.775228	-0.0816966	same signed	0.693531	Bcl10
Gadd45b-Bcl10	Gadd45b	Bcl10	-0.811222	0.410703	diff signed	1.22192	Bcl10
Lyn-Bcl10	Lyn	Bcl10	-0.831379	0.550318	diff signed	1.3817	Bcl10
Cxcl12-Bcl10	Cxcl12	Bcl10	-0.87105	0.445202	diff signed	1.31625	Bcl10
Xiap-Bcl10	Xiap	Bcl10	-0.569607	-0.0581342	same signed	0.511472	Bcl10
Bcl2l1-Bcl10	Bcl2l1	Bcl10	0.660629	-0.782595	switched opposites	1.44322	Bcl10
Prkcq-Bcl10	Prkcq	Bcl10	0.806672	-0.428295	diff signed	1.23497	Bcl10
Syk-Bcl10	Syk	Bcl10	0.868712	-0.542767	diff signed	1.41148	Bcl10
Traf3-Bcl10	Traf3	Bcl10	-0.808415	0.381499	diff signed	1.18991	Bcl10
Bcl2-Bcl10	Bcl2	Bcl10	-0.932889	0.454953	diff signed	1.38784	Bcl10
Pidd1-Bcl10	Pidd1	Bcl10	0.855811	-0.177507	diff signed	1.03332	Bcl10
Csnk2a2-Bcl10	Csnk2a2	Bcl10	0.946479	-0.171969	diff signed	1.11845	Bcl10
Ptgs2-Bcl10	Ptgs2	Bcl10	-0.558892	0.571556	switched opposites	1.13045	Bcl10
Relb-Bcl10	Relb	Bcl10	0.694921	-0.603887	switched opposites	1.29881	Bcl10
Plcg1-Bcl10	Plcg1	Bcl10	-0.823228	0.0687776	diff signed	0.892006	Bcl10
Lbp-Il1b	Lbp	Il1b	-0.663486	-0.062349	same signed	0.601137	Il1b
Irak1-Il1b	Irak1	Il1b	0.601582	-0.666892	switched opposites	1.26847	Il1b
Lta-Il1b	Lta	Il1b	-0.482065	0.944212	diff signed	1.42628	Il1b
Ptgs2-Myd88	Ptgs2	Myd88	-0.773222	0.491211	diff signed	1.26443	Myd88
Nfkb2-Myd88	Nfkb2	Myd88	0.551708	-0.843286	switched opposites	1.39499	Myd88
Plcg1-Myd88	Plcg1	Myd88	-0.744759	0.618868	switched opposites	1.36363	Myd88
Traf2-Myd88	Traf2	Myd88	-0.323327	0.782977	diff signed	1.1063	Myd88
Ube2i-Myd88	Ube2i	Myd88	-0.468897	0.814654	diff signed	1.28355	Myd88
Prkcq-Myd88	Prkcq	Myd88	0.63133	-0.620266	switched opposites	1.2516	Myd88
Traf6-Myd88	Traf6	Myd88	-0.807244	0.614815	switched opposites	1.42206	Myd88
Tab1-Myd88	Tab1	Myd88	-0.648928	0.572344	switched opposites	1.22127	Myd88
Traf3-Myd88	Traf3	Myd88	-0.72049	0.682943	switched opposites	1.40343	Myd88
Plau-Myd88	Plau	Myd88	-0.91088	0.501203	diff signed	1.41208	Myd88
Syk-Myd88	Syk	Myd88	0.599549	-0.670261	switched opposites	1.26981	Myd88
Tradd-Myd88	Tradd	Myd88	-0.312838	0.877347	diff signed	1.19018	Myd88
Relb-Myd88	Relb	Myd88	0.840983	-0.899705	switched opposites	1.74069	Myd88
Tnfsf11-Myd88	Tnfsf11	Myd88	0.683501	-0.892123	switched opposites	1.57562	Myd88
Tnfrsf11a-Myd88	Tnfrsf11a	Myd88	0.600349	-0.664516	switched opposites	1.26486	Myd88
Tnfrsf13c-Nfkbia	Tnfrsf13c	Nfkbia	0.685153	0.0760528	same signed	0.6091	Nfkbia
Pidd1-Nfkbia	Pidd1	Nfkbia	0.775006	-0.477609	diff signed	1.25262	Nfkbia
Plcg2-Nfkbia	Plcg2	Nfkbia	0.767501	-0.482334	diff signed	1.24984	Nfkbia
Prkcq-Nfkbia	Prkcq	Nfkbia	0.643635	0.0068946	same signed	0.636741	Nfkbia
Trim25-Nfkbia	Trim25	Nfkbia	0.684878	-0.770839	switched opposites	1.45572	Nfkbia
Tradd-Nfkbia	Tradd	Nfkbia	-0.656988	-0.0509994	same signed	0.605989	Nfkbia
Tnfrsf1a-Nfkbia	Tnfrsf1a	Nfkbia	0.83792	-0.401158	diff signed	1.23908	Nfkbia
Plcg1-Nfkbia	Plcg1	Nfkbia	-0.76413	0.537672	diff signed	1.3018	Nfkbia
Trim25-Traf5	Trim25	Traf5	-0.599455	-0.0294718	same signed	0.569983	Traf5

[truncated: 1 more sheets: Table S11]
